# Supplementary material for: Rapid analysis of intraperitoneally administered morphine in mouse plasma and brain by microchip electrophoresis-electrochemical detection
Source: Sci Rep. 2019 Mar 1;9:3311. doi: 10.1038/s41598-019-40116-5 (PMC6397260; doi:10.1038/s41598-019-40116-5)
Supplement: Supplementary file 1 — Dataset 1 [file 41598_2019_40116_MOESM1_ESM.xlsx]

## Sheet: Manuscript info
	Rapid analysis of intraperitoneally administered morphine in mouse plasma and brain by microchip electrophoresis-electrochemical detection
	Elisa Ollikainen1, Teemu Aitta-aho2, Michaela Koburg1, Risto Kostiainen1, Tiina Sikanen1*
	1 Drug Research Program, Division of Pharmaceutical Chemistry and Technology, Faculty of Pharmacy, University of Helsinki, Helsinki, Finland
	2 Department of Pharmacology, Faculty of Medicine, University of Helsinki, Helsinki, Finland
	* Corresponding author
	Email: tiina.sikanen@helsinki.fi
	The supplementary information file contains raw data related to (each on a separate spreadsheet)
		Separation and detection conditions
		Loading conditions
		Method qualification with standard samples
		Liquid-liquid extraction
		Method qualification with plasma samples
		Method qualification with brain homogenate samples
		Analysis of plasma and brain homogenate samples

## Sheet: Separation and detection
	Effect of working electrode (WE) potential (Fig 2a)
	WE voltage	Peak heights (50 µM morphine in 20 mM MES buffer)				Average	Standard	CV
		1	2	3	4		deviation
	0.2	2.6428	1.3245	1.0374	0.8149	1.4549	0.818946	0.562888
	0.4	2.7701	3.0193	2.7714	2.6939	2.81367	0.141791	0.0503934
	0.6	0.6707	0.457	0.3991	0.2029	0.432425	0.192502	0.445169
	0.8	2.1711	2.5228	2.5151	2.4737	2.42068	0.167775	0.069309
	1	4.0383	4.03105	4.0814	4.0894	4.06004	0.0296161	0.00729454
	Effect of separation voltage
	Voltage	Peak areas (50 µM morphine in 20 mM MES buffer)				Average	Standard	CV
		1	2	3	4		deviation
	1000 V	4.7688	4.9808	4.9748	4.9055	4.90747	0.0985628	0.0200842
	1500 V	4.1865	3.8064	3.914	3.8068	3.92842	0.179345	0.0456531
	2000 V	3.0648	2.9033	2.9563	2.8392	2.9409	0.0954725	0.0324637
	2500 V	2.6822	2.3089	2.6306	2.388	2.50242	0.181928	0.0727005
	3000 V	2.0218	2.0834	2.2264	1.9709	2.07563	0.110541	0.0532568
	Between-run precision of migration time
	(5 µM morphine spiked in 5 mM MES buffer)
	Day	Sample	Migration time (s)
	1	1	23.46
		2	23.34
		3	23.1
		4	22.98
		5	22.8
		6	23.04
	2	1	21.48
		2	21.12
		3	21.48
		4	21.9
		5	21.48
		6	21.9
	3	1	21.72
		2	21.36
		3	21.36
		4	21.42
		5	21.3
		6	21.36
		Average	22.0333
		Standard deviation	0.82385
		CV	0.0373911

## Sheet: Sample loading
	Effect of sample volume (Fig 2b)
	Volume	Peak areas (10 µM morphine in 5 mM MES buffer)					Average	Standard	CV
		1	2	3	4	5		deviation
	8 µL	3.79	3.99	3.84	3.71	3.48	3.762	0.187803	0.0499211
	9 µL	4	3.46	3.73	3.39	4.16	3.748	0.333422	0.0889599
	10 µL	4.28	4.95	4.77	4.61	4.92	4.706	0.273916	0.0582057
	Effect of loading time (Fig 2c)
	Time	Peak areas (20 µM morphine in 20 mM MES buffer)					Average	Standard	CV
		1	2	3	4	5		deviation
	8 s	3.77	3.99	4.34	4.11	4	4.042	0.207292	0.0512845
	9 s	4.72	4.89	5.28	4.94	4.69	4.904	0.23586	0.0480955
	10 s	5.66	5.99	5.52	5.51	5.46	5.628	0.215569	0.038303
	Effect of MES ion concentration in the sample (Fig 2d, bar graph)
		Peak areas (10 µM morphine in 20 mM MES buffer)						Average	Standard	CV
		1	2	3	4	5	6		deviation
	5 mM	4.28	4.95	4.77	4.61	4.92	4.7	4.705	0.24501	0.0520744
	10 mM	3.48	3.59	4.05	3.79	3.59	4.83	3.88833	0.503445	0.129476
	20 mM	2.87	2.88	2.88	3.03	2.65	3.39	2.95	0.247467	0.0838872
	Effect of MES ion concentration in the sample (Fig 2d, scatter graph)
		Peak widths (10 µM morphine in 20 mM MES buffer)						Average	Standard	CV
		1	2	3	4	5	6		deviation
	5 mM	5.49	5.67	5.43	5.56	5.55	5.91	5.60167	0.170929	0.0305139
	10 mM	6.74	6.8	6.75	6.78	7.31	7.11	6.915	0.238055	0.0344258
	20 mM	7.05	7.3	7.34	7.68	7.98	8.95	7.71667	0.685818	0.0888749

## Sheet: Method qualification-standards
	Within-run precision, standard samples					Between-run precision, standard samples						Lower limit of quantitation					Calibration curve
	Concentration	Peak area	Average	CV		Concentration	Day	Peak area	Average	CV		Concentration	Peak area	Average	CV		Concentration	Peak area					Average	CV	Deviation from
	1 µM	591.683	566.016	0.042804		1 µM	1	367.64	406.081	0.29352		0,05 µM	18.723	17.8085			(µM)	1	2	3	4	5			nominal concentration
		541.305						591.683					16.894				0.5	124.539	169.526	155.267	158.002	153.241	152.115	0.109484	0.0216654
		549.869						541.305				0,1 µM	19.786	35.318	0.54578		1	361.193	371.506	346.145	366.557	421.131	373.306	0.0760088	-0.0771118
		581.208						549.869					44.124				2.5	1072.09	1062.69	1180.89	1186.24	1163.62	1133.1	0.0535361	-0.064677
	5 µM	2304.64	2206.34	0.0426061			2	548.492					58.344				5	2406.55	2462.16	2591.45	2594.12	2714.15	2553.69	0.0474926	-0.00306021
		2217.04						394.695					19.018				7.5	4001.92	4256.87	4215.9	4222.33	4258.25	4191.05	0.0256462	0.0713245
		2078.38						395.004				0,15 µM	67.108	46.1615	0.362583		10	5525.12	5657.56	5528.64	5601.12	5518.65	5566.22	0.0109745	0.0596718
		2225.28						280.151					40.272				Equation	y = 536,8x - 122,1 (1/y2 weighted)
	20 µM	8551.86	8547.85	0.0089874			3	286.733					27.372				R2	0.9885
		8528.96						286.038					49.894
		8648.08						315.681				0,3 µM	83.614	104.396	0.213587
		8462.49						315.681					94.812
						5 µM	1	2304.64	2092.83	0.0533591			135.497
								2217.04					103.661
								2078.38				0,4 µM	161.149	136.844	0.161371
								2225.28					144.823
							2	2020.82					132.691
								2017.1					108.714
								2083.42				0,5 µM	186.699	197.529	0.0429369
								2014.98					195.912
							3	1898.53					200.714
								2103.64					206.789
								2032.86
								2117.24
						20 µM	1	8551.86	7784.32	0.079116
								8528.96
								8648.08
								8462.49
							2	6972.24
								7212.2
								7446.98
								7029.48
							3	7535.23
								7635.32
								7855.51
								7533.55

## Sheet: Liquid-liquid extraction
	Standard samplesa			Spiked plasma samplesb (2-fold concentration during LLE)							Standard samplesc			Spiked brain samplesd (16-fold concentration during LLE)
	Concentration	Peak area	Average	Concentration	Sample	Peak area	Recovery	Average recovery	Standard deviation		Concentration	Peak area	Average	Concentration	Peak area	Recovery	Average recovery	Standard deviation
	1 µM	407.585	443.197	1 µM	1	279.413	0.315224	0.28177	0.03354		1 µM	480.046	470.091	1 µM	4734.25	0.629433	0.693817	0.0544446
		470.936				241.223	0.27214					485.548			5638.71	0.749684
		493.131				289.664	0.326789					375.451			5070.71	0.674166
		440.019			2	234.248	0.264271					539.318			5652.62	0.751533
		473.141				244.3	0.275611								4996.26	0.664268
		374.37				209.706	0.236583
	5 µM	1825.26	1927.54	5 µM	1	932.617	0.24192	0.244175	0.00882125
		1942.26				932.093	0.241784
		1920.88				1008.21	0.261529				c parallel MCE-EC analysis of one sample
		2058.58			2	939.841	0.243793				d parallel samples treated with LLE
		2010.22				920.231	0.238707
		1896.19				914.87	0.237316
		1851.61
		1991.18
		1851.63
	20 µM	6997.52	7206.96	20 µM	1	4093.64	0.284006	0.305227	0.0136986
		7231.89				4379.73	0.303855
		7611.81				4626.44	0.32097
		6966.22			2	4281.25	0.297022
		7000.78				4585.34	0.318119
		7164.25				4430.68	0.307389
		6604.64
		7671.95
		7613.56
	a parallel MCE-EC analysis of one sample
	b three parallel MCE-EC analysis of two samples in each concentration treated with LLE

## Sheet: Method qualification-plasma
	Spiked plasma samplesa
	Concentration (µM)	Sample	Measured concentration (µM)	Average	Within-run precision (CV)	Back-calculated concentration (µM)	Accuracy
	1	1	0.76	0.673333	0.123067	1.19238	1.19238
			0.65
			0.78
		2	0.63
			0.66
			0.56
	5	1	2.58526	2.60962	0.0365123	5.34375	1.06875
			2.58379
			2.79707
		2	2.6055
			2.55055
			2.53553
	20	1	11.4421	12.2992	0.0449816	20.1476	1.00738
			12.2437
			12.935
		2	11.9678
			12.8199
			12.3865
	a three parallel MCE-EC analysis of two samples in each concentration treated with LLE

## Sheet: Method qualification-brain
	Spiked brain samplesa
	Concentration (µM)	Measured concentration (µM)	Average	Within-run precision (CV)	Back-calculated concentration (µM)	Accuracy
	1	9.04685	9.94897	0.0766771	0.896218	0.896218
		10.7318
		9.67363
		10.7577
		9.53494
	a parallel samples, treated with LLE

## Sheet: Mouse samples
	Morphine concentrations detected in plasma and brain (Fig 4)
	Mouse	Measured concentration in plasma (µM)a	Back-calculated concentration in plasma (µM)	Average	Propagated error	Measured concentration in brain (µM)b	Back-calculated concentration in brain (nM)	Black-calculated concentration in brain (pg/mg brain)	Average	Propagated error
	1	4.11149	8.41916	8.04847	0.35	0.964488	86.8824	286.361	337.051	57.11
		3.72509	7.62791			1.08876	98.0772	323.259
		3.95047	8.08944			1.26471	113.927	375.499
		3.93482	8.05738			1.22289	110.16	363.084
	2	3.30829	6.77443	6.67196	0.31	0.992709	89.4246	302.517	278.202	50.73
		3.3912	6.9442			0.833128	75.0494	253.886
		3.14924	6.44874
		3.18426	6.52045
	3	5.9321	12.1472	11.5339	0.46	1.04077	93.7542	283.065	304.005	44.17
		5.63809	11.5452			1.19475	107.625	324.944
		5.32751	10.9092
	4	6.64339	13.6038	13.5522	0.53	1.30738	117.77	364.807	343.769	90.31
		6.76979	13.8626			1.43751	129.493	401.119
		6.5195	13.3501			0.951062	85.673	265.382
		6.54018	13.3924
	5	3.92313	8.03345	7.04546	0.32	1.57748	142.102	470.255	416.706	74.6
		3.26461	6.68499			1.41416	127.389	421.568
		3.1342	6.41795			1.2019	108.269	358.293
	6	7.54553	15.4511	17.472	0.66
		8.49408	17.3934
		9.55775	19.5715
	7	6.02538	12.3383	11.6921	0.46
		5.42295	11.1047
		5.64037	11.5499
		5.75055	11.7755
	8	4.63826	9.49783	9.44339	0.39
		4.40848	9.0273
		4.46147	9.13582
		4.93849	10.1126
	9	7.22619	14.7972	14.3789	0.55
		7.25667	14.8596
		6.58294	13.48
	10	6.78205	13.8877	13.1254	0.51
		6.98818	14.3098
		5.45914	11.1788
	11	n.d.
	12	n.d.
	13	n.d.
	14	n.d.
	15	n.d.
	16	n.d.
	17	n.d.
	18	n.d.
	19	n.d.
	20	n.d.
		n.d. = not detected
		a parallel MCE-EC analysis of one sample treated with LLE
		b parallel samples, treated with LLE
